# Supplementary material for: A Gene Circuit Combining the Endogenous I-E Type CRISPR-Cas System and a Light Sensor to Produce Poly-β-Hydroxybutyric Acid Efficiently
Source: Biosensors (Basel). 2022 Aug 15;12(8):642. doi: 10.3390/bios12080642 (PMC9405541; doi:10.3390/bios12080642)
Supplement: Supplementary file 1 [file biosensors-12-00642-s001.zip]

Archive with 1 entries (1 files):
- biosensors-1834143-supplementary.pdf
